# Supplementary material for: Single-cell transcriptome sequencing allows genetic separation, characterization and identification of individuals in multi-person biological mixtures
Source: Commun Biol. 2023 Feb 20;6:201. doi: 10.1038/s42003-023-04557-z (PMC9941516; doi:10.1038/s42003-023-04557-z)
Supplement: Supplementary file 3 — Supplementary Data 1 [file 42003_2023_4557_MOESM3_ESM.xlsx]

## Sheet: Sheet1
Supplementary data 1. Summary of sequencing quality and depth per dataset
Dataset	Estimated Number of Cells	Mean Reads per Cell	Median Genes per Cell	Number of Reads	Valid Barcodes	Sequencing Saturation	Q30 Bases in Barcode	Q30 Bases in RNA Read	Q30 Bases in Sample Index	Q30 Bases in UMI	Reads Mapped to Genome	Reads Mapped Confidently to Genome	Reads Mapped Confidently to Intergenic Regions	Reads Mapped Confidently to Intronic Regions	Reads Mapped Confidently to Exonic Regions	Reads Mapped Confidently to Transcriptome	Reads Mapped Antisense to Gene	Fraction Reads in Cells	Total Genes Detected	Median UMI Counts per Cell
M2	10712	13106	1247	140397463	0.976	0.392	0.957	0.929	0.922	0.952	0.963	0.927	0.047	0.361	0.519	0.486	0.012	0.953	20984	3028
M2-cl	8641	19502	353	168523989	0.979	0.923	0.948	0.929	0.925	0.943	0.974	0.954	0.033	0.177	0.744	0.704	0.01	0.945	17492	746
M3	6114	44175	1829	270089138	0.979	0.663	0.948	0.932	NA	0.943	0.975	0.888	0.057	0.292	0.538	0.503	0.015	0.925	21743	6353
M4	6267	41893	1857	262543801	0.979	0.636	0.95	0.934	NA	0.944	0.975	0.896	0.057	0.302	0.536	0.5	0.017	0.94	21844	6501
A1	7865	35433	1394	278686771	0.981	0.752	0.969	0.943	0.95	0.964	0.968	0.943	0.036	0.28	0.627	0.593	0.01	0.964	21015	3648
A2	5025	76406	2171	383941607	0.978	0.758	0.964	0.954	0.936	0.965	0.971	0.94	0.058	0.315	0.566	0.534	0.012	0.941	21819	7803
A3	4340	87433	1235	379462522	0.978	0.905	0.976	0.89	0.968	0.976	0.961	0.937	0.034	0.246	0.657	0.623	0.011	0.926	19773	3866
A4	3996	70033	2035	279853700	0.981	0.74	0.97	0.95	0.962	0.968	0.971	0.925	0.051	0.35	0.524	0.488	0.015	0.92	21322	7178
