# Supplementary material for: Single-cell transcriptome sequencing allows genetic separation, characterization and identification of individuals in multi-person biological mixtures
Source: Commun Biol. 2023 Feb 20;6:201. doi: 10.1038/s42003-023-04557-z (PMC9941516; doi:10.1038/s42003-023-04557-z)
Supplement: Supplementary file 4 — Supplementary Data 2 [file 42003_2023_4557_MOESM4_ESM.xlsx]

## Sheet: Sheet1
Supplementary data 2. Percentage of reads aligned to Y chromosome per assigned cluster in each dataset
Dataset	Cluster	Reads in Y	Y reads %
M2	1	93379	0.17
	2	4771	0.01
M2-cl	1	19027	0.02
	2	92989	0.21
M3	1	138776	0.18
	2	9594	0.01
	3	3112	0.01
M4	1	4437	0.01
	2	89650	0.19
	3	5118	0.01
	4	111642	0.18
M5	1	45326	0.19
	2	10978	0.02
	3	64243	0.16
	4	3584	0.01
	5	53089	0.19
M6	1	90836	0.19
	2	109011	0.19
	3	10100	0.02
	4	8415	0.01
	5	213340	0.16
	6	4464	0.01
M7	1	193540	0.15
	2	102060	0.19
	3	8454	0.02
	4	178104	0.16
	5	5014	0.01
	6	81837	0.19
	7	7251	0.01
M8	1	166407	0.15
	2	72647	0.19
	3	179773	0.19
	4	8090	0.02
	5	151924	0.16
	6	86682	0.19
	7	7522	0.02
	8	8026	0.01
M9	1	60529	0.18
	2	120277	0.16
	3	69952	0.18
	4	44231	0.15
	5	5686	0.02
	6	10531	0.02
	7	4331	0.01
	8	138079	0.16
	9	198868	0.19
