# Supplementary material for: Single-cell transcriptome sequencing allows genetic separation, characterization and identification of individuals in multi-person biological mixtures
Source: Commun Biol. 2023 Feb 20;6:201. doi: 10.1038/s42003-023-04557-z (PMC9941516; doi:10.1038/s42003-023-04557-z)
Supplement: Supplementary file 5 — Supplementary Data 3 [file 42003_2023_4557_MOESM5_ESM.xlsx]

## Sheet: Sheet1
Supplementary data 3. Percentage of reads on X chromosome and in the XIST gene compared to the Yleaf results per assigned cluster in each dataset
Dataset	Cluster	reads XIST	reads X chromosome	XIST %	Yleaf positive
M2	1	350	1722937	0.0203141	Y
	2	10168	1272243	0.799218	N
M2-cl	1	14405	3995511	0.36053	N
	2	435	1734145	0.0250844	Y
M3	1	328	2478920	0.0132316	Y
	2	26768	4242930	0.630885	N
	3	12538	1619101	0.77438	N
M4	1	13687	1856657	0.737185	N
	2	445	1575485	0.0282453	Y
	3	18040	2026367	0.890263	N
	4	734	2026367	0.0362225	Y
M5	1	260	801148	0.0324534	Y
	2	13992	1892075	0.739506	N
	3	212	1335277	0.0158769	Y
	4	8918	1286184	0.693369	N
	5	185	951992	0.0194329	Y
M6	1	414	1594406	0.0259658	Y
	2	373	1931397	0.0193124	Y
	3	11488	2389520	0.480766	N
	4	18765	2694029	0.69654	N
	5	32	4600557	0.000695568	Y
	6	13396	1841154	0.727587	N
M7	1	20	5131977	0.000389713	Y
	2	263	1796058	0.0146432	Y
	3	10200	2057157	0.49583	N
	4	35	3802738	0.000920389	Y
	5	12684	1755935	0.72235	N
	6	425	1433218	0.0296535	Y
	7	16762	2413063	0.694636	N
M8	1	72	4445334	0.00161968	Y
	2	355	1286621	0.0275917	Y
	3	31	2970592	0.00104356	Y
	4	8405	1788419	0.469968	N
	5	35	3294258	0.00106245	Y
	6	305	1523040	0.0200257	Y
	7	10335	1533598	0.673905	N
	8	15119	2199491	0.687386	N
M9	1	715	1129777	0.0632868	Y
	2	22	2607329	0.000843775	Y
	3	278	1262805	0.0220145	Y
	4	479	989994	0.0483841	Y
	5	6539	1352626	0.48343	N
	6	13860	1836517	0.754689	N
	7	12414	1734517	0.715704	N
	8	13	3639869	0.000357156	Y
	9	30	3424762	0.000875973	Y
