# Supplementary material for: Single-cell transcriptome sequencing allows genetic separation, characterization and identification of individuals in multi-person biological mixtures
Source: Commun Biol. 2023 Feb 20;6:201. doi: 10.1038/s42003-023-04557-z (PMC9941516; doi:10.1038/s42003-023-04557-z)
Supplement: Supplementary file 6 — Supplementary Data 4 [file 42003_2023_4557_MOESM6_ESM.xlsx]

## Sheet: Sheet1
Supplementary data 4. Paternal and Maternal ancestry prediction after mixture deconvolution and comparison to the available reference data
Dataset	Cluster	Cells	Match	Y-haplo	Y-haplo Q	Y reference	MT-haplo	MT-haplo Q	MT reference
M2	1	5973	X	E1b1b1b2a1a1a1a1a1~	1	E1b1b1b2a1a1	L2a1j	0.9767	NA
	2	4419	X	NA	NA	NA	U5b2b4a	0.9139	NA
M2-cl	1	4588	X	NA	NA	NA	U5b2b4a	0.9868	NA
	2	1978	X	E1b1a1a1	1	E1b1a1a1	U5a2b	0.841	NA
M3	1	1859	X	I2a1b1a2b1~	0.958	I2a1b1a2b1~*	T2a1a	0.9598	NA
	2	2983	X	NA	NA	NA	H11a1	0.9953	NA
	3	1059	X	NA	NA	Na	U5b2b4a	0.9824	NA
M4	1	1315	X	NA	NA	NA	U5b2b4a	0.9824	NA
	2	1219	X	I2a1b1a2b1a~	1	I2a1b1a2b1a~*	T2a1a	0.9324"	NA
	3	1951	X	NA	NA	NA	H11a1	0.9528	NA
	4	1632	X	E1b1a1a1a1a	0.935	E1b1a1a1	U5a2b4	0.9492	NA
M5	1	598	X	I2a1b1a2b1~	1	I2a1b1a2b1~*	T2a1a	0.9324	NA
	2	2669	X	NA	NA	NA	U5b2b4a	0.9656	NA
	3	2863	X	E1b1b1b2a1a1~	1	E1b1b1b2a1a1	L2a1j	0.9767	NA
	4	949	X	NA	NA	NA	H11a1	0.9953	NA
	5	757	X	E1b1a1a1a1a	0.92	E1b1a1a1	U5a2b4	0.9492	NA
M6	1	1203	X	I2a1b1a2b1a	1	I2a1b1a2b1~*	T2a1a	0.9152	NA
	2	1524	X	E1b1a1a1a1a	0.935	E1b1a1a1	U5a2b4	0.9492	NA
	3	1634		NA	NA	NA	E1a1a1	0.9461	E1a1a1
	4	1968	X	NA	NA	NA	H11a1	0.9528	NA
	5	1645		Q2a1a	1	Q2a1a	X2c1a	0.9752	X2c1a
	6	1271	X	NA	NA	NA	U5b2b4a	0.9824	NA
M7	1	1429		R1b1a1b	0.981	R1b1a1b	K1a4a1	0.9523	K1a4a1
	2	1440	X	E1b1a1a1a1a	0.938	E1b1a1a1	U5a2b4	0.9492	NA
	3	1427		NA	NA	NA	E1a1a1	0.9461	E1a1a1
	4	1430		Q2a1	1	Q2a1a	X2c1a	1	X2c1a
	5	1250	X	NA	NA	NA	U5b2b4a	0.9645	NA
	6	1091	X	I2a1b1a2b1a~	1	I2a1b1a2b1~*	T2a1a	0.9324	NA
	7	1822	X	NA	NA	NA	H11a1	0.9528	NA
M8	1	1219		R1b1a1b	0.978	R1b1a1b	K1a4a1	0.9523	K1a4a1
	2	955	X	I2a1b1a2b1a	1	I2a1b1a2b1~*	T2a1a	0.9152	NA
	3	1237		R1b1a1b1a1a2b	0.932	R1b1a1b1a1a2b	V1a1a1	0.9717	V1a1a1
	4	1243		NA	NA	NA	E1a1a1	0.9756	E1a1a1
	5	1231		Q2a1a	1	Q2a1a	X2c1a	0.9552	X2c1a
	6	1210	X	E1b1a1a1	1	E1b1a1a1	U5a2b4	0.9492	NA
	7	1033	X	NA	NA	NA	U5b2b4	0.8898	NA
	8	1600	X	NA	NA	NA	H11a1	0.9754	NA
	M9
M9	1	864	X	I2a1b1a2b1a~	1	I2a1b1a2b1~*	T2a1a	0.8426	NA
	2	992		Q2a1a	1	Q2a1a	X2c1a	0.9552	X2c1a
	3	986	X	E1b1a1a1a1a	0.926	E1b1a1a1	U5a2b4	0.9492	NA
	4	1171	X	E1b1b1b2a1a1~	1	E1b1b1b2a1a1	L2a1j	0.9578	NA
	5	910		NA	NA	NA	E1a1a1	0.9461	E1a1a1
	6	1636	X	NA	NA	NA	U5b2b4a	0.8761	NA
	7	1262	X	NA	NA	NA	H11a1	0.9953	NA
	8	997		R1b1a1b	1	R1b1a1b	K1a4a1	0.9523	K1a4a1
	9	999		R1b1a1b1a1a2b	0.952	R1b1a1b1a1a2b	V1a1a1	0.9717	V1a1a1
