# Supplementary material for: Single-cell transcriptome sequencing allows genetic separation, characterization and identification of individuals in multi-person biological mixtures
Source: Commun Biol. 2023 Feb 20;6:201. doi: 10.1038/s42003-023-04557-z (PMC9941516; doi:10.1038/s42003-023-04557-z)
Supplement: Supplementary file 7 — Supplementary Data 5 [file 42003_2023_4557_MOESM7_ESM.xlsx]

## Sheet: Sheet1
Supplementary data 5. Biparental ancestry assessment in each cluster of the deconvoluted mixtures towards five major populations assigned by 1000 Genomes
Dataset	Cluster	Eur	Eas	Amr	Sas	Afr
M2	1	0.446	0.001	0.009	0.008	0.536
	2	0.992	0	0.004	0.002	0.002
M2-cl	1	0.943	0.003	0.005	0.008	0.041
	2	0.291	0.002	0.001	0.007	0.699
M3	1	0.919	0.003	0.002	0.043	0.033
	2	0.949	0.011	0.002	0.032	0.005
	3	0.991	0.001	0.001	0.002	0.005
M4	1	0.986	0.001	0.002	0.008	0.003
	2	0.943	0.001	0.002	0.017	0.037
	3	0.935	0.016	0.004	0.006	0.039
	4	0.325	0	0.001	0.001	0.673
M5	1	0.994	0.001	0.002	0.008	0.045
	2	0.988	0	0.002	0.007	0.003
	3	0.368	0.002	0.006	0.073	0.551
	4	0.901	0.018	0.009	0.019	0.053
	5	0.344	0.001	X	0.002	0.555
M6	1	0.958	0.001	0.002	0.008	0.031
	2	0.0321	0	0.001	0.001	0.677
	3	0.363	0.548	0.006	0.08	0.003
	4	0.932	0.007	0.002	0.006	0.006
	5	0.991	0.004	0.001	0.004	0.003
	6	0.887	0.004	0.004	0.089	0.019
M7	1	0.926	0.001	0.018	0.007	0.047
	2	0.318	0	0.001	0.001	0.68
	3	0.164	0.059	0.007	0.232	0.007
	4	0.822	0.001	0.167	0.004	0.005
	5	0.92	0.001	0	0.076	0.005
	6	0.918	0.001	0.002	0.019	0.006
	7	0.957	0.007	0.001	0.011	0.024
M8	1	0.984	0.002	0.002	0.011	0.002
	2	0.932	0.001	0.002	0.006	0.059
	3	0.402	0.119	0	0.396	0.083
	4	0.004	0.482	0.028	0.48	0.005
	5	0.961	0.007	0	0.017	0.015
	6	0.322	0.001	0.002	0.001	0.674
	7	0.976	0.001	0.003	0.015	0.005
	8	0.925	0.012	0.002	0.008	0.053
M9	1	0.416	0.015	0.188	0.313	0.067
	2	0.8	0.002	0.176	0.008	0.014
	3	0.344	0.001	0.001	0.001	0.653
	4	0.409	0.001	0.014	0.016	0.56
	5	0.014	0.357	0.083	0.524	0.021
	6	0.987	0	0.007	0.003	0.003
	7	0.895	0.008	0.049	0.011	0.037
	8	0.875	0.002	0.002	0.113	0.008
	9	0.416	0.015	0.188	0.313	0.067
