# Supplementary material for: Single-cell transcriptome sequencing allows genetic separation, characterization and identification of individuals in multi-person biological mixtures
Source: Commun Biol. 2023 Feb 20;6:201. doi: 10.1038/s42003-023-04557-z (PMC9941516; doi:10.1038/s42003-023-04557-z)
Supplement: Supplementary file 8 — Supplementary Data 6 [file 42003_2023_4557_MOESM8_ESM.xlsx]

## Sheet: Sheet1
Supplementary data 6. Allele match toward the exome reference per cluster after mixture deconvolution for each deconvoluted mixture
	Sample	Similarity	Matches	Mismatched markers	Total markers
M2
Cluster1
	S3	0.967	1486	51	1537
	S1	0.371	570	967	1537
	S2	0.35	538	999	1537
	S4	0.345	531	1006	1537
	S5	0.329	506	1031	1537
Cluster2
	S5	0.957	969	44	1013
	S4	0.421	426	587	1013
	S2	0.405	410	603	1013
	S3	0.372	377	636	1013
	S1	0.371	376	637	1013
Dataset M2-cl
	Sample	Similarity	Matches	Mismatched markers	Total markers
Cluster1
	S5	0.931	501	37	538
	S2	0.42	226	312	538
	S4	0.39	210	328	538
	S3	0.385	207	331	538
	S1	0.375	202	336	538
Cluster2
	S1	0.913	325	31	356
	S3	0.39	139	217	356
	S4	0.385	137	219	356
	S2	0.351	125	231	356
	S5	0.326	116	240	356
Dataset M3
	Sample	Similarity	Matches	Mismatched markers	Total markers
Cluster 1
	S2	0.965	1131	41	1172
	S4	0.41	481	691	1172
	S5	0.404	473	699	1172
	S3	0.39	457	715	1172
	S1	0.387	454	718	1172
Cluster2
	S4	0.95	1484	78	1562
	S5	0.42	656	906	1562
	S1	0.41	641	921	1562
	S2	0.408	637	925	1562
	S3	0.381	595	967	1562
Cluster3
	S5	0.967	795	27	822
	S4	0.408	335	487	822
	S2	0.4	329	493	822
	S3	0.363	298	524	822
	S1	0.355	292	530	822
Dataset M4
	Sample	Similarity	Matches	Mismatched markers	Total markers
Cluster1
	S5	0.953	859	42	901
	S4	0.412	371	530	901
	S2	0.41	369	532	901
	S1	0.38	342	559	901
	S3	0.368	332	569	901
Cluster2
	S2	0.961	830	34	864
	S4	0.419	362	502	864
	S5	0.411	355	509	864
	S1	0.407	352	512	864
	S3	0.405	350	514	864
Cluster3
	S4	0.949	1002	54	1056
	S5	0.418	441	615	1056
	S2	0.414	437	619	1056
	S1	0.413	436	620	1056
	S3	0.386	408	648	1056
Cluster4
	S1	0.961	1187	48	1235
	S3	0.367	453	782	1235
	S4	0.351	434	801	1235
	S2	0.34	420	815	1235
	S5	0.333	411	824	1235
Dataset M5
	Sample	Similarity	Matches	Mismatched markers	Total markers
Cluster1
	S2	0.954	392	19	411
	S1	0.414	170	241	411
	S3	0.399	164	247	411
	S4	0.387	159	252	411
	S5	0.38	156	255	411
Cluster2
	S5	0.945	928	54	982
	S2	0.414	407	575	982
	S4	0.414	407	575	982
	S1	0.385	378	604	982
	S3	0.376	369	613	982
Cluster3
	S3	0.967	867	30	897
	S1	0.375	336	561	897
	S2	0.344	309	588	897
	S4	0.337	302	595	897
	S5	0.314	282	615	897
Cluster4
	S4	0.933	504	36	540
	S1	0.42	227	313	540
	S5	0.419	226	314	540
	S2	0.407	220	320	540
	S3	0.376	203	337	540
Cluster5
	S1	0.962	587	23	610
	S3	0.372	227	383	610
	S4	0.372	227	383	610
	S2	0.361	220	390	610
	S5	0.325	198	412	610
Dataset M6
	Sample	Similarity	Matches	Mismatched markers	Total markers
Cluster1
	S2	0.96	788	33	821
	S4	0.415	341	480	821
	S5	0.413	339	482	821
	S1	0.408	335	486	821
	S3	0.395	324	497	821
Cluster2
	S1	0.972	1107	32	1139
	S3	0.367	418	721	1139
	S2	0.352	401	738	1139
	S4	0.35	399	740	1139
	S5	0.332	378	761	1139
Cluster3
	S2	0.466	240	275	515
	S4	0.452	233	282	515
	S5	0.443	228	287	515
	S1	0.439	226	289	515
	S3	0.435	224	291	515
Cluster4
	S4	0.941	1009	63	1072
	S1	0.42	450	622	1072
	S2	0.42	450	622	1072
	S5	0.419	449	623	1072
	S3	0.386	414	658	1072
Cluster5
	S3	0.478	400	436	836
	S5	0.467	390	446	836
	S2	0.455	380	456	836
	S4	0.455	380	456	836
	S1	0.428	358	478	836
Cluster6
	S5	0.96	825	34	859
	S4	0.414	356	503	859
	S2	0.411	353	506	859
	S1	0.38	326	533	859
	S3	0.375	322	537	859
Dataset M7
	Sample	Similarity	Matches	Mismatched markers	Total markers
Cluster1
	S2	0.485	283	301	584
	S5	0.466	272	312	584
	S4	0.466	272	312	584
	S1	0.43	251	333	584
	S3	0.42	245	339	584
Cluster2
	S1	0.97	1081	33	1114
	S3	0.366	408	706	1114
	S2	0.356	397	717	1114
	S4	0.349	389	725	1114
	S5	0.337	375	739	1114
Cluster3
	S5	0.464	215	248	463
	S2	0.462	214	249	463
	S4	0.434	201	262	463
	S1	0.432	200	263	463
	S3	0.41	190	273	463
Cluster4
	S3	0.484	358	382	740
	S2	0.458	339	401	740
	S5	0.447	331	409	740
	S4	0.447	331	409	740
	S1	0.434	321	419	740
Cluster5
	S5	0.946	808	46	854
	S4	0.413	353	501	854
	S2	0.403	344	510	854
	S1	0.385	329	525	854
	S3	0.372	318	536	854
Cluster6
	S2	0.961	737	30	767
	S4	0.42	322	445	767
	S5	0.408	313	454	767
	S1	0.405	311	456	767
	S3	0.405	311	456	767
Cluster7
	S4	0.94	949	61	1010
	S1	0.421	425	585	1010
	S5	0.421	425	585	1010
	S2	0.416	420	590	1010
	S3	0.382	386	624	1010
Dataset M8
	Sample	Similarity	Matches	Mismatched markers	Total markers
Cluster1
	S2	0.489	246	257	503
	S4	0.465	234	269	503
	S5	0.461	232	271	503
	S1	0.421	212	291	503
	S3	0.4	201	302	503
Cluster2
	S2	0.958	637	28	665
	S1	0.415	276	389	665
	S3	0.409	272	393	665
	S4	0.406	270	395	665
	S5	0.405	269	396	665
Cluster3
	S5	0.46	388	455	843
	S1	0.457	385	458	843
	S2	0.447	377	466	843
	S3	0.44	371	472	843
	S4	0.434	366	477	843
Cluster4
	S2	0.482	188	202	390
	S5	0.462	180	210	390
	S4	0.456	178	212	390
	S1	0.451	176	214	390
	S3	0.428	167	223	390
Cluster5
	S3	0.482	301	323	624
	S4	0.454	283	341	624
	S1	0.447	279	345	624
	S5	0.447	279	345	624
	S2	0.439	274	350	624
Cluster6
	S1	0.967	860	29	889
	S3	0.369	328	561	889
	S4	0.362	322	567	889
	S2	0.348	309	580	889
	S5	0.326	290	599	889
Cluster7
	S5	0.942	664	41	705
	S4	0.41	289	416	705
	S2	0.399	281	424	705
	S3	0.383	270	435	705
	S1	0.374	264	441	705
Cluster8
	S4	0.932	830	61	891
	S1	0.419	373	518	891
	S2	0.41	365	526	891
	S5	0.41	365	526	891
	S3	0.387	345	546	891
Dataset M9
	Sample	Similarity	Matches	Mismatched markers	Total markers
Cluster1
	S2	0.918	518	46	564
	S1	0.417	235	329	564
	S4	0.404	228	336	564
	S5	0.402	227	337	564
	S3	0.397	224	340	564
Cluster2
	S3	0.514	281	266	547
	S2	0.461	252	295	547
	S4	0.45	246	301	547
	S5	0.441	241	306	547
	S1	0.435	238	309	547
Cluster3
	S1	0.962	742	29	771
	S3	0.379	292	479	771
	S4	0.372	287	484	771
	S2	0.351	271	500	771
	S5	0.327	252	519	771
Cluster4
	S3	0.954	638	31	669
	S1	0.377	252	417	669
	S2	0.359	240	429	669
	S4	0.339	227	442	669
	S5	0.32	214	455	669
Cluster5
	S1	0.476	119	131	250
	S2	0.46	115	135	250
	S5	0.452	113	137	250
	S4	0.448	112	138	250
	S3	0.408	102	148	250
Cluster6
	S5	0.932	845	62	907
	S2	0.424	385	522	907
	S4	0.423	384	523	907
	S1	0.381	346	561	907
	S3	0.375	340	567	907
Cluster7
	S4	0.929	680	52	732
	S1	0.422	309	423	732
	S5	0.414	303	429	732
	S2	0.411	301	431	732
	S3	0.399	292	440	732
Cluster8
	S2	0.488	212	222	434
	S4	0.484	210	224	434
	S5	0.454	197	237	434
	S1	0.415	180	254	434
	S3	0.394	171	263	434
Cluster9
	S5	0.463	450	521	971
	S1	0.453	440	531	971
	S3	0.443	430	541	971
	S2	0.439	426	545	971
	S4	0.421	409	562	971
