# Supplementary material for: Single-cell transcriptome sequencing allows genetic separation, characterization and identification of individuals in multi-person biological mixtures
Source: Commun Biol. 2023 Feb 20;6:201. doi: 10.1038/s42003-023-04557-z (PMC9941516; doi:10.1038/s42003-023-04557-z)
Supplement: Supplementary file 9 — Supplementary Data 7 [file 42003_2023_4557_MOESM9_ESM.xlsx]

## Sheet: Sheet1
Supplementary data 7. Calculation of forensic parameters per cluster after mixture deconvolution for each deconvoluted mixture
Dataset	Cluster	LR	LR_B	PM	TotRM	Power of exclusion	Power of discrimination	Markers
M2	1	5.745e+57	2.31e+29	3.91851e-54	1.74078e-58	1	1	136
	2	1.028e+42	3.21e+21	4.43087e-40	9.72427e-43	1	1	101
M2-cl	1	5.27e+22	67400000000	2.42e-19	1.9e-23	1	1	48
	2	171000000000000	36000000	1.04e-14	5.86e-15	1	1	35
M3	1	2.68e+45	7.87e+23	4.25e-45	3.73e-46	1	1	113
	2	5e+65	1.39e+34	7.77e-64	2e-66	1	1	162
	3	2.34e+34	4.02e+17	2.1e-32	4.27e-35	1	1	81
M4	1	3.76e+36	4.89e+18	1.17e-34	2.66e-37	1	1	88
	2	7.17e+33	1.37e+18	5.27e-35	1.39e-34	1	1	88
	3	8.47e+42	1.3e+22	3.3e-41	1.18e-43	1	1	104
	4	3.01e+43	3.69e+23	3.08e-44	3.32e-44	1	1	110
M5	1	1690000000000000	154000000	1.26e-16	5.9e-16	1	1	40
	2	1.19e+39	1.73e+20	4.39e-38	8.38e-40	1	1	96
	3	2.62e+34	3.17e+17	8.89e-33	3.82e-35	1	1	81
	4	4.72e+23	1390000000000	8.75e-23	2.12e-24	1	1	56
	5	8.91e+22	4870000000000	7.93e-25	1.12e-23	1	1	60
M6	1	1.51e+31	4.19e+16	8.13e-32	6.62e-32	1	1	80
	2	1.33e+42	3.76e+22	2.89e-42	7.51e-43	1	1	104
	4	1.48e+45	1.53e+23	9.32e-43	6.74e-46	1	1	108
	6	7.48e+32	9.26e+16	7.24e-32	1.34e-33	1	1	81
M7	2	7.86e+40	5.27e+21	2.65e-40	1.27e-41	1	1	99
	5	2.18e+33	1.06e+17	1.26e-31	4.58e-34	1	1	80
	6	4.34e+28	2700000000000000	5.85e-30	2.31e-29	1	1	74
	7	4.71e+42	1.34e+22	2.1e-41	2.12e-43	1	1	104
M8	2	3.47e+26	88900000000000	8.16e-27	2.89e-27	1	1	66
	6	3.9e+30	2.19e+16	9.32e-31	2.56e-31	1	1	75
	7	1.27e+26	38700000000000	5.32e-26	7.85e-27	1	1	65
	8	5.54e+36	6.48e+18	4.42e-35	1.81e-37	1	1	88
M9	1	1.83e+19	52800000000	3.13e-21	5.45e-20	1	1	52
	3	5.32e+27	1300000000000000	9.58e-29	9.58e-29	1	1	70
	4	1.95e+27	151000000000000	2.88e-27	5.14e-28	1	1	67
	6	1.74e+33	3.64e+17	7.79e-34	5.75e-34	1	1	86
	7	9.61e+31	1.21e+16	4.38e-30	1.04e-32	1	1	75
