# Supplementary material for: Single-cell transcriptome sequencing allows genetic separation, characterization and identification of individuals in multi-person biological mixtures
Source: Commun Biol. 2023 Feb 20;6:201. doi: 10.1038/s42003-023-04557-z (PMC9941516; doi:10.1038/s42003-023-04557-z)
Supplement: Supplementary file 10 — Supplementary Data 8 [file 42003_2023_4557_MOESM10_ESM.xlsx]

## Sheet: Sheet1
Supplementary data 8. Calculation of forensic parameters per cluster and number of cells
Cells	10	20	30	50	100	150	200	300	400	500
Cluster1
Total number of markers used	0.2222	2.8889	4.2222	5	12.8889	20.6667	25.4444	40.8889	53.1111	64.3333
Combined power of exclusion (PE)	0.0661	0.6987	0.8195	0.874	0.9944	0.9998	1	1	1	1
Combined power of discrimination (PD)	0.095	0.9227	0.9722	0.9874	1	1	1	1	1	1
Combined match probability (PM)	0.905	0.0773	0.0278	0.0126	0	0	0	0	0	0
Total profile RMP	0.9154	0.058	0.0215	0.0109	0	0	0	0	0	0
Total profile 1/RMP	0.466	29.6695	91.5706	176.873	3210000	982000000	218000000000	8.22e+16	2.08e+24	2.64e+26
Total profile LR (it was my brother who did it)	0.2871	5.201	10.0402	13.6121	950.137	40200	680000	1020000000	4590000000000	173000000000000
Cluster2
Total number of markers used	1.8	2.5455	3.6364	5.3636	10.8182	16.3636	24.3636	33.1818	43.1818	55.2727
Combined power of exclusion (PE)	0.4559	0.625	0.734	0.8228	0.8993	0.9086	0.9091	0.9091	0.9091	0.9091
Combined power of discrimination (PD)	0.6278	0.8254	0.8775	0.9014	0.909	0.9091	0.9091	0.9091	0.9091	0.9091
Combined match probability (PM)	0.3722	0.0837	0.0316	0.0077	0.0001	0	0	0	0	0
Total profile RMP	0.404	0.1398	0.0588	0.0186	0.0003	0	0	0	0	0
Total profile 1/RMP	5.6593	9.4904	25.5152	307.44	108000	7510000	57700000000	4850000000000000	7.93e+18	2.04e+26
Total profile LR (it was my brother who did it)	2.5151	3.832	6.7553	19.3959	392.139	4650	463000	105000000	6790000000	24200000000000
Cluster3
										*sample 5 kicked out as outlier
Total number of markers used	2.3	4.1	6.4	8.6	15.7	23.2	27.8	48.3	49	63.7778
Combined power of exclusion (PE)	0.6122	0.7837	0.9231	0.9691	0.9978	0.9999	1	1	1	1
Combined power of discrimination (PD)	0.8716	0.9637	0.9961	0.9995	1	1	1	1	1	1
Combined match probability (PM)	0.1284	0.0363	0.0039	0.0005	0	0	0	0	0	0
Total profile RMP	0.113	0.0216	0.0046	0.0006	0	0	0	0	0	0
Total profile 1/RMP	17.0162	98.2433	417.436	5190	21400000	7150000000	604000000000	2.68e+20	7.47e+20	4.8e+26
Total profile LR (it was my brother who did it)	3.5762	8.051	21.8301	71.0158	3680	95700	1110000	30200000000	39000000000	42400000000000
Cluster4
Total number of markers used	2.5714	4.8571	6.1429	6.7143	12.5714	15.8571	22.5714	32	46.1429	55
Combined power of exclusion (PE)	0.5957	0.8512	0.9094	0.9341	0.994	0.9982	0.9999	1	1	1
Combined power of discrimination (PD)	0.8655	0.9847	0.9932	0.9972	1	1	1	1	1	1
Combined match probability (PM)	0.1345	0.0153	0.0068	0.0028	0	0	0	0	0	0
Total profile RMP	0.0694	0.0105	0.0046	0.0022	0	0	0	0	0	0
Total profile 1/RMP	36.1225	124.615	568.372	897.572	2070000	30900000	16500000000	44400000000000	2.96e+20	7.69e+23
Total profile LR (it was my brother who did it)	4.1766	10.2685	21.1579	27.9423	703.992	3560.28	125000	9140000	22700000000	1550000000000
