# Supplementary material for: Single-cell transcriptome sequencing allows genetic separation, characterization and identification of individuals in multi-person biological mixtures
Source: Commun Biol. 2023 Feb 20;6:201. doi: 10.1038/s42003-023-04557-z (PMC9941516; doi:10.1038/s42003-023-04557-z)
Supplement: Supplementary file 11 — Supplementary Data 9 [file 42003_2023_4557_MOESM11_ESM.xlsx]

## Sheet: Sheet1
Supplementaty data 9. Determination of Y chromosome haplogroup per number of cell per cluster
Cluster	Cells	Y-Q	Y-Q dev	Correct/10
Cluster 1	10	0.575	0.5007	6
	20	0.1111	0.3333	1
	30	0.575	0.5007	6
	50	0.6875	0.476	7
	100	0.9852	0.0443	10
	150	0.9757	0.0522	10
	200	0.9735	0.0568	10
	300	0.9852	0.0443	10
	400	0.9539	0.0607	10
	500	0.9818	0.0384	10
Cluster 2	10	0	0	0
	20	0	0	0
	30	0	0	0
	50	0.6833	0.4733	6.5
	100	0.9198	0.4743	9
	150	0.8468	0.092	9
	200	0.9459	0.0688	9
	300	0.8298	0.303	9.5
	400	0.9387	0.0542	10
	500	0.9162	0.0586	10
Cluster 3	10	0	0	10
	20	0	0	10
	30	0	0	10
	50	0	0	10
	100	0.3162	0.3162	9
	150	0.3162	0.3162	9
	200	0.3162	0.4216	9
	300	0.4216	0.4216	8
	400	0.3162	0.3162	9
	500	0.4216	0.4216	8
Cluster4	10	0	0	10
	20	0	0	10
	30	0	0	10
	50	0	0	10
	100	0.1	0.3162	9
	150	0.08	0.253	9
	200	0	0	10
	300	0	0	10
	400	0	0	10
