# Supplementary material for: Single-cell transcriptome sequencing allows genetic separation, characterization and identification of individuals in multi-person biological mixtures
Source: Commun Biol. 2023 Feb 20;6:201. doi: 10.1038/s42003-023-04557-z (PMC9941516; doi:10.1038/s42003-023-04557-z)
Supplement: Supplementary file 12 — Supplementary Data 10 [file 42003_2023_4557_MOESM12_ESM.xlsx]

## Sheet: Sheet1
Supplementary data 10. Determination of mtDNA haplogroup per cluster and number of cells
Cluster	Cells	Correct	Q	Dev
Cluster 1	10	7	0.8064	0.0518
	20	3	0.7184	0.0582
	30	7	0.8064	0.0518
	50	9	0.8705	0.036
	100	10	0.9464	0.0085
	150	10	0.9278	0.0088
	200	9	0.9337	0.0161
	300	10	0.9464	0.0085
	400	10	0.9492	0
	500	10	0.9492	0
Cluster 2	10	10	0.6622	0.0512
	20	9	0.7865	0.034
	30	9	0.8093	0.0453
	50	8	0.8413	0.0637
	100	10	0.8887	0.0373
	150	10	0.9139	0.0178
	200	10	0.9175	0.0268
	300	10	0.9264	0.0287
	400	10	0.9313	0.019
	500	10	0.9315	0.0219
Cluster 3	10	8	0.6418	0.0408
	20	7	0.7461	0.0567
	30	9.5	0.8019	0.0492
	50	9	0.8951	0.0361
	100	9.5	0.9143	0.036
	150	10	0.9653	0.0238
	200	9	0.9242	0.0307
	300	8.5	0.8971	0.1444
	400	10	0.9586	0.0184
	500	9.5	0.9483	0.0341
Cluster 4	10	9.5	0.6807	0.0589
	20	9.5	0.8117	0.0468
	30	8.5	0.8712	0.0434
	50	9	0.8848	0.0404
	100	10	0.9554	0.038
	150	10	0.9694	0.024
	200	10	0.9785	0.0238
	300	10	0.9836	0.019
	400	10	0.981	0.0222
	500	10	0.9862	0.0205
